# Supplementary material for: Comparison of Two Diagnostic Assays for the Detection of Serum Neutralizing Antibody to Porcine Epidemic Diarrhea Virus
Source: Animals (Basel). 2023 Feb 20;13(4):757. doi: 10.3390/ani13040757 (PMC9951927; doi:10.3390/ani13040757)
Supplement: Supplementary file 1 [file animals-13-00757-s001.zip]

Archive with 1 entries (1 files):
- animals-2165808-supplementary.pdf
